# Supplementary material for: “I can guess the month … but beyond that, I can’t tell” an exploratory qualitative study of health care provider perspectives on gestational age estimation in Rajasthan, India
Source: BMC Pregnancy Childbirth. 2020 Sep 11;20:529. doi: 10.1186/s12884-020-03201-6 (PMC7488485; doi:10.1186/s12884-020-03201-6)
Supplement: Supplementary file 1 — Additional file 1. Annexure 1 [file 12884_2020_3201_MOESM1_ESM.zip]

Archive with 3 entries (3 files):
- annex 1 interview guide ENGLISHR3.docx
- annex 1 interview guide HINDIR3.docx
- annex 1 interview guideR3.docx
